# Supplementary material for: Investigation of Recombinantly Produced Endolysins Reveals a Modular Enzyme Shared by Several Enterobacteria Phages to Exhibit Broad‐Range Lytic Activity Against Different Orders of Gammaproteobacteria
Source: Microbiologyopen. 2026 Apr 16;15(2):e70293. doi: 10.1002/mbo3.70293 (PMC13084259; doi:10.1002/mbo3.70293)
Supplement: Supplementary file 4 — Supporting File 4 [file MBO3-15-e70293-s003.txt]

>Cluster 0
0	312aa, >DAF07825.1_MAG_TPA:_lysozyme_family_protein_[Caudoviricetes_sp.]... *
>Cluster 1
0	264aa, >AXF39283.1_peptidoglycan_binding_protein_[Escherichia_phage_vB_EcoM_Sa157lw]... at 99.24%
1	264aa, >YP_009021289.1_endolysin_[Salmonella_phage_vB-SalM-SJ2]... at 99.24%
2	264aa, >WAK45395.1_putative_peptidoglycan_binding_protein_[Salmonella_phage_3384-D8]... at 98.86%
3	264aa, >YP_004327457.1_endolysin_[Salmonella_phage_Vi01]... at 100.00%
4	264aa, >YP_004895251.1_endolysin_[Salmonella_phage_SFP10]... at 98.48%
5	264aa, >QFR58349.1_peptidoglycan-binding_protein_[Escherichia_phage_vB_EcoM_3HA11]... at 98.48%
6	264aa, >YP_009888821.1_endolysin_[Salmonella_phage_moki]... at 98.48%
7	285aa, >7RUM_A_Chain_A,_Endolysin_[Salmonella_phage_GEC_vB_GOT]... *
8	264aa, >YP_009880197.1_endolysin_[Escherichia_phage_EP75]... at 99.62%
9	264aa, >AGF89070.1_hypothetical_protein_SP029_00440_[Salmonella_phage_FSL_SP-029]... at 99.62%
10	264aa, >YP_009888009.1_endolysin_[Salmonella_phage_bering]... at 98.48%
11	264aa, >YP_004957781.1_endolysin_[Escherichia_phage_Cba120]... at 98.48%
12	264aa, >URQ09127.1_hypothetical_protein_BRM13314_00202_[Salmonella_phage_BRM_13314]... at 99.62%
13	264aa, >QQO89372.1_hypothetical_protein_HNKMKGGD_00166_[Salmonella_phage_vB_SenAc_BPS7]... at 98.86%
14	270aa, >WDS51398.1_endolysin_[Salmonella_phage_SeF6a]... at 97.04%
15	264aa, >CAB5508568.1_Putative_phage-encoded_peptidoglycan_binding_protein_[Salmonella_phage_Se_EM1]... at 99.24%
16	264aa, >WIL01868.1_endolysin_[Salmonella_phage_D5lw]... at 98.11%
17	264aa, >YP_009879759.1_endolysin_[Salmonella_phage_Mutine]... at 98.11%
18	264aa, >YP_009888619.1_endolysin_[Salmonella_phage_barely]... at 98.11%
19	264aa, >YP_009877688.1_endolysin_[Salmonella_phage_SP1]... at 97.73%
20	264aa, >QEA10249.1_endolysin_amidase_[Salmonella_phage_Matapan]... at 98.11%
21	264aa, >WRQ13294.1_peptidoglycan_binding_protein_[Salmonella_phage_vB_SenAc-pSK20]... at 98.11%
22	264aa, >WBF04260.1_putative_peptidoglycan_binding_protein_[Salmonella_phage_PST-D24]... at 98.11%
23	264aa, >XCH41037.1_endolysin_[Salmonella_phage_vB_STmST313_KE27]... at 98.48%
24	264aa, >YP_009889030.1_endolysin_[Salmonella_phage_pertopsoe]... at 96.97%
25	264aa, >YP_009887805.1_endolysin_[Salmonella_phage_allotria]... at 96.59%
26	263aa, >YP_009220916.1_endolysin_[Salmonella_phage_38]... at 97.34%
27	264aa, >WDR21157.1_endolysin_[Salmonella_phage_vB_SenM_UTK0004]... at 96.21%
28	152aa, >QQO39020.1_N-acetylmuramoyl-L-alanine_amidase_[Salmonella_phage_SPHG3]... at 98.03%
>Cluster 2
0	281aa, >YP_009609055.1_endolysin_[Pseudomonas_phage_Noxifer]... *
>Cluster 3
0	280aa, >DAH55440.1_MAG_TPA:_lysozyme_family_protein_[Caudoviricetes_sp.]... *
>Cluster 4
0	280aa, >DAU39986.1_MAG_TPA:_lysozyme_family_protein_[Caudoviricetes_sp.]... *
>Cluster 5
0	274aa, >DAH99754.1_MAG_TPA:_lysozyme_family_protein_[Caudoviricetes_sp.]... *
>Cluster 6
0	273aa, >ASN71741.1_hypothetical_protein_3S12_10_[uncultured_Caudovirales_phage]... *
>Cluster 7
0	273aa, >YP_010664463.1_endolysin_[Aeromonas_phage_vB_AsaM_LPM4]... *
>Cluster 8
0	272aa, >DAS03893.1_MAG_TPA:_lysozyme_family_protein_[Caudoviricetes_sp.]... *
1	271aa, >DAX58744.1_MAG_TPA:_lysozyme_family_protein_[Caudoviricetes_sp.]... at 96.68%
>Cluster 9
0	270aa, >UHS64927.1_putative_endolysin_[Shigella_phage_vB_SboS_Gloob]... *
1	264aa, >YP_007236183.1_endolysin_[Salmonella_phage_SKML-39]... at 99.62%
2	264aa, >YP_009877097.1_endolysin_[Enterobacter_phage_EspM4VN]... at 96.21%
3	264aa, >WPH64484.1_hypothetical_protein_[Escherichia_phage_YX22]... at 96.59%
4	270aa, >UGO47058.1_putative_endolysin_[Shigella_phage_ChubbyThor]... at 99.26%
5	264aa, >YP_009889431.1_endolysin_[Salmonella_phage_P46FS4]... at 98.48%
6	264aa, >UHS65583.1_N-acetylmuramidase_[Escherichia_phage_vB_EcoM-RPN242]... at 96.21%
7	264aa, >URX65873.1_hypothetical_protein_PC3_000086_[Escherichia_phage_PC3]... at 95.83%
8	264aa, >QOI58433.1_putative_endolysin_[Salmonella_phage_pSal-SNUABM-02]... at 96.97%
9	264aa, >WJJ54056.1_putative_peptidoglycan_binding_protein_[Escherichia_phage_AV101]... at 96.59%
10	264aa, >YP_003358573.1_endolysin_[Shigella_phage_Ag3]... at 97.73%
11	264aa, >QHB42381.1_endolysin_[Dickeya_phage_Ds23CZ]... at 96.21%
12	264aa, >UTQ72630.1_putative_peptidoglycan_binding_protein_[Escherichia_phage_A221]... at 95.45%
13	264aa, >QVW27146.1_putative_endolysin_[Escherichia_phage_vB_EcoM-ZQ1]... at 95.45%
14	264aa, >USL85894.1_putative_endolysin_[Enterobacter_phage_fGh-Ecl02]... at 96.21%
15	264aa, >YP_009888211.1_endolysin_[Salmonella_phage_aagejoakim]... at 98.48%
16	264aa, >YP_007237392.1_endolysin_[Dickeya_phage_vB-DsoM-LIMEstone1]... at 96.97%
17	264aa, >AIM51349.1_putative_peptidoglycan_binding_domain_protein_[Dickeya_phage_phiD3]... at 96.59%
>Cluster 10
0	270aa, >YP_010664114.1_endolysin_[Burkholderia_phage_PhiBP82.2]... *
1	270aa, >QWY84956.1_putative_peptidoglycan_binding_protein_[Burkholderia_phage_PK23]... at 98.52%
2	270aa, >YP_001111195.1_endolysin_[Burkholderia_phage_phiE12-2]... at 98.89%
3	270aa, >YP_001111074.1_endolysin_[Burkholderia_phage_phiE202]... at 98.52%
4	270aa, >YP_293741.1_endolysin_[Burkholderia_phage_phiE52237]... at 98.52%
5	270aa, >YP_010114050.1_endolysin_[Burkholderia_phage_phiE094]... at 97.78%
>Cluster 11
0	270aa, >YP_010664030.1_endolysin_[Burkholderia_phage_FLC10]... *
>Cluster 12
0	270aa, >YP_010348186.1_endolysin_[Pseudomonas_phage_Phabio]... *
>Cluster 13
0	269aa, >UNY41669.1_N-acetylmuramidase_[Burkholderia_phage_Musica]... *
1	269aa, >UNY41786.1_N-acetylmuramidase_[Burkholderia_phage_Menos]... at 95.54%
2	269aa, >YP_004306445.1_endolysin_[Burkholderia_phage_KL3]... at 97.40%
>Cluster 14
0	268aa, >YP_009816613.1_endolysin_[Pseudomonas_phage_Dobby]... *
1	268aa, >YP_010101745.1_endolysin_[Pseudomonas_phage_vB_Pae_BR319a]... at 95.90%
2	268aa, >NP_490609.1_endolysin_[Pseudomonas_phage_phiCTX]... at 97.76%
>Cluster 15
0	268aa, >WWQ72093.1_endolysin_[Pseudomonas_phage_Sirocco]... *
1	268aa, >DBA08190.1_TPA_asm:_Phage_endolysin_[Pseudomonas_phage_vB_PaeM-D14A]... at 98.88%
>Cluster 16
0	266aa, >WRQ13167.1_N-acetylmuramidase_family_protein_[Burkholderia_phage_vB_BceM_CEP1]... at 100.00%
1	268aa, >YP_004306871.1_endolysin_[Burkholderia_phage_KS14]... *
>Cluster 17
0	268aa, >YP_009067092.1_endolysin_[Ralstonia_phage_RSY1]... *
1	268aa, >YP_001165263.1_endolysin_[Ralstonia_phage_RSA1]... at 98.88%
>Cluster 18
0	268aa, >YP_009880099.1_endolysin_[Ralstonia_phage_RsoM1USA]... *
>Cluster 19
0	266aa, >YP_010109782.1_endolysin_[Burkholderia_phage_Mana]... *
>Cluster 20
0	266aa, >YP_010091023.1_endolysin_[Burkholderia_phage_FLC5]... *
>Cluster 21
0	266aa, >YP_004306400.1_endolysin_[Burkholderia_phage_KS5]... *
>Cluster 22
0	266aa, >YP_009785106.1_endolysin_[Burkholderia_phage_AP3]... *
>Cluster 23
0	266aa, >USM11618.1_endolysin_[Burkholderia_phage_Carl1]... *
>Cluster 24
0	265aa, >YP_009147574.1_endolysin_[Erwinia_phage_phiEa2809]... *
1	265aa, >YP_009837671.1_endolysin_[Erwinia_phage_vB_EamM-Bue1]... at 99.25%
>Cluster 25
0	264aa, >QPX74828.1_putative_DUF3380_domain-containing_protein_[Salmonella_phage_SilasIsHot]... *
>Cluster 26
0	264aa, >YP_009796257.1_endolysin_[Klebsiella_phage_May]... *
1	264aa, >YP_009616095.1_endolysin_[Serratia_phage_vB_Sru_IME250]... at 97.73%
2	264aa, >YP_009796474.1_endolysin_[Klebsiella_phage_Menlow]... at 98.86%
3	264aa, >XFC52106.1_endolysin_[Klebsiella_phage_FKP10]... at 98.48%
4	264aa, >YP_008531963.1_endolysin_[Klebsiella_phage_0507-KN2-1]... at 98.48%
5	264aa, >YP_009822390.1_endolysin_[Escherichia_phage_vB_EcoM_KWBSE43-6]... at 98.11%
6	264aa, >YP_009883554.1_endolysin_[Klebsiella_phage_Magnus]... at 98.48%
7	264aa, >UJD04823.1_endolysin_N-acetylmuramidase_[Klebsiella_phage_PWKp5]... at 98.48%
8	264aa, >WOZ56585.1_hypothetical_protein_GHCGIGKI_00680_[Klebsiella_phage_P01]... at 98.48%
9	264aa, >YP_009798788.1_endolysin_[Klebsiella_phage_vB_KpnM_KpS110]... at 98.48%
10	264aa, >CAD5240539.1_phage-encoded_peptidoglycan_binding_protein_[Klebsiella_phage_vB_KqM-Westerburg]... at 98.11%
>Cluster 27
0	264aa, >WPJ72171.1_hypothetical_protein_DEEACLCL_00154_[Salmonella_phage_CRW-SP2]... *
>Cluster 28
0	264aa, >XCN27991.1_endolysin_[Serratia_phage_Kevin]... *
>Cluster 29
0	264aa, >YP_009841998.1_endolysin_[Serratia_phage_vB_SmaA_3M]... *
1	264aa, >YP_007349105.1_endolysin_[Serratia_phage_phiMAM1]... at 96.97%
2	264aa, >ASZ78903.1_peptidoglycan_binding_protein_[Serratia_phage_2050H1]... at 97.35%
