# Supplementary material for: Investigation of Recombinantly Produced Endolysins Reveals a Modular Enzyme Shared by Several Enterobacteria Phages to Exhibit Broad‐Range Lytic Activity Against Different Orders of Gammaproteobacteria
Source: Microbiologyopen. 2026 Apr 16;15(2):e70293. doi: 10.1002/mbo3.70293 (PMC13084259; doi:10.1002/mbo3.70293)
Supplement: Supplementary file 5 — Supporting File 5 [file MBO3-15-e70293-s007.fasta]

>AXF39283.1 peptidoglycan binding protein [Escherichia phage vB_EcoM_Sa157lw]
---------------------M-AILKLGNRGSEVKALQQSLNK-IGFSLTA-------D
GIFGKATENAVKSVQAGAGLVIDGIAGPKTFYAIRN------------------------
-------AGDAHQEHLTEADLVDAARELGVELASMKAVNQVESRGTGFTKTGKIKTLFER
HIMYKKVAAKF--------GQARANALYQLYPTLVNPNSGGYIGGDAELERLQGAIALDE
DCAYESASYGLFQIMGFN-CQICGYPNAKEMFTDFLT-GERAHLLAFVKFIKADANMWKA
LKNKNWAEFARRYNGPAYAKNQYDTKLAAAYKSFC--------------
>7RUM_A Chain A, Endolysin [Salmonella phage GEC_vB_GOT]
MGSSHHHHHHSSGENLYFQGHM-AILKLGNRGSEVKSLQQSLNK-IGFSLVA-------D
GIFGKATENAVKSVQAGAGLVIDGIAGPKTFYAIRN------------------------
-------AGDAHQEHLTEADLVDAARELGVELASMKAVNQVESRGTGFTKTGKIKTLFER
HIMYKKVAAKF--------GQARANALYQLYPTLVNPNSGGYIGGDAELERLQGAIALDE
DCAYESASYGLFQIMGFN-CQICGYPNAKEMFTDFLT-GERAHLLAFVKFIKADANMWKA
LKNKNWAEFARRYNGPAYAKNQYDTKLAAAYKSFC--------------
>QPX74828.1 putative DUF3380 domain-containing protein [Salmonella phage SilasIsHot]
---------------------M-AILKLGNRGTEVKALQDSLNK-IGFTLVA-------D
GIFGKATENAVKTVQAGAGLVIDGIVGPKTSYAIRN------------------------
-------AGDAHQDHLTEADLIDAARELGVELASMKAVNQVESRGTGFTKTGKIKTLFER
HIMYKKVTAKF--------GQARANALYQLYPTLVNPNSGGYIGGDAELERLQGAIALDE
DCAYESASYGLFQIMGFN-CQVCGYTNAKEMFNDFLT-GERAHLMAFVKFIKADAKLWQA
LKDKNWAEFARRYNGPAYAKNQYDTKLAAAYKSFS--------------
>UHS64927.1 putative endolysin [Shigella phage vB_SboS_Gloob]
MRR-------------YFL--M-AILKLGNRGTEVKALQQSLNK-IGFTLVA-------D
GIFGKATENAVKSVQAGAGLVIDGIVGPKTSYAIRN------------------------
-------AGDAHQDHLTEADLIDAANQLGVDLASVKAVNQVESRGTGFTKSGKIKTLFER
HIMYKKMMAKF--------GQARANAAGQMYPTLVSPVAGGYTGGDAELDRLHAAINIDE
DCAYESASYGLFQIMGFN-CQVCGYANAKEMFNDFLT-GERAHLMAFVKFIKADAKLWQA
LKDKNWAEFARRYNGPAYAKNQYDTKLAAAYKSFS--------------
>YP_009796257.1 endolysin [Klebsiella phage May]
---------------------M-AILKIGSKGLEVKNLQTSLNK-IGFNLVA-------D
GIFGKATDNAVRAVQAGAGLVVDGIAGPKTMYAIRN------------------------
-------AGESHQDHLTEADLIDAARELSVDLASIKAVNQVESRGTGFTKSGKIKTLFER
HIMYKKLNAKF--------GQAKANALAQLYPTLVNAKAGGYTGGDAELERLHGAIAIDK
DCAYESASYGLFQIMGFN-CVICGYANAEEMFNDFLT-GERAQLMAFVKFIKADANMWKA
LKNKDWAEFARRYNGPAYAQNQYDTKLAAAYKSFS--------------
>WPJ72171.1 hypothetical protein DEEACLCL_00154 [Salmonella phage CRW-SP2]
---------------------M-SILKFGSKGDEVKTLQTNLNK-IGFSLTV-------D
GDFGNATLNAVKSVQAGAGLVVDGIVGPKTEYAIRN------------------------
-------AGDAHKDHLSETDLVQAAQELKCELAAVKAVNQVESRGTGFTKTGKLKVLFER
HVMYKKLRALL--------GEPTANSLASQYPDLVNQVAGGYIGGDAELERLQRAIAINE
ACAYESASYGLFQIMGFN-CRICGYDNAKEMFNEFLN-GESIHLKAFVRFIQADQGLWNA
LKKKDWVDFARRYNGPDYAKNQYDTKLAAAYNSFK--------------
>XCN27991.1 endolysin [Serratia phage Kevin]
---------------------M-SILRRGDRGSEVVALQNQLNR-LGYNLAA-------D
GIFGAGTEQAVRKVQSGAGLVVDGIVGPKTLFAIQN------------------------
-------TGDKHTDHLTEDDLVQAARALGCELAAIKAVNQVEARGTGYDKNGNLKMLFER
HIMYRQLAAKF--------GTDKANALSAQYPDVVNKVPGGYT--TNEPARLQRAVAIDE
ECAYASASYGLFQIMGFNGVKVCGYPSAKAFYQDMLTGGEGAHLRAFVQFIKADNNLLTA
LRNKNWAAFARWYNGPNYAEQGYDKKLAAAYASFV--------------
>YP_009147574.1 endolysin [Erwinia phage phiEa2809]
---------------------M-AILKIGSRGAEVKAVQVALNS-LGYNIGI-------D
GIYGTGTEKAVRLFQTGAGLAVDGMVGPKTLYALQN------------------------
-------AGEPHEQHLTEMDLIRAAQSLQCELAAIKAVNTVESKGTGFSKTGLIKILFER
HKMYKFLAQKY--------GSQKADELAAKYPDIVNKNSGGYIGGDAEHQRLKRAIALDE
ECAYLSASYGLFQMMGFN-YKIAGYSSAKSMFDDFVASGEGAHLRAFVAFIKADQTLLRA
IRSKDWPTFAYAYNGPGYAANKYDVKMADAYLAYS--------------
>YP_009841998.1 endolysin [Serratia phage vB_SmaA_3M]
---------------------M-ALLRKGDRGPAVVDLQKQLNA-IGYNLAT-------D
GIFGNGTDQAVRKVQSGAGLVVDGVVGPKTVYAIQN------------------------
-------AGDRHVDHLTEDDLVQAARDLGCELAAIKAVNQVEARGSGYTKTGDLKMLFER
HIMFRQLTNKY--------GLDRANQLAAQYPDVVNKSPGGYT--TNERARLEKAVSIDA
ECAYSSASYGLFQIMGFNGVKVCGYPTAKAFYMDMLNGGEGAHLRAFVQFIKADSNLLTA
LRTKNWASFARWYNGPNYAVDGYDKKLAAAYASFV--------------
>UNY41669.1 N-acetylmuramidase [Burkholderia phage Musica]
---------------------M-NILRFNDRGAEVGLLQQRLAR-AGYALDV-------S
HLYDEATEQAVKALQAAAGIVVDGIAGPNTYAVLS-------------------------
-------AGQRDRKHLTEADIARAADKLGVSPACVRAVNEVESRGSGFLADGRPVILFER
HVMYRQLVDSI--------GANDAVHYSLLFPNVVNQKPGGYQGGAAEYVRLDTAARVHA
ASAYESASWGAFQVMGYH-WKRLGYASIDEFVARMET-SEGDQLDGFVRFVAADSSLLSA
LKNRKWAAFAKGYNGPDYARNLYDAKLAQAYERYAGAKAAA--------
>YP_010664114.1 endolysin [Burkholderia phage PhiBP82.2]
---------------------M-NILRFNDHGAEVGLLQQRLVR-AGYSLDV-------S
HLYDEQTERAVQTLQAAAGLVVDGIAGPKTYRVLA-------------------------
-------SGQRDPKHLTDADLARAAATLGVSLACVRAVNEVESRGVGFLDDGRPKILFER
HVMYQRLVANV--------GRETADAAAARWPGVVNPKRGGYQGGAAEYVRLDTAARIDA
ASAYESASWGAFQIMAYH-WKRLGYASVDEFVSRMEL-GEAEHLDAFVRYVAADKKLLAA
LRARKWAAFAEGYNGPEFAINLYDVKLDRAYAKYAGTGKAAA-------
>ASN71741.1 hypothetical protein 3S12_10 [uncultured Caudovirales phage]
---------------------MSELLIIGSRGLAVRNLQAALTL-AGFAVAV-------D
GDFGEQTERAVVAFQRRAGLVDDGIAGPKTMAALH-------------------------
--------GYDTSRYLKRQDLQQAADRLGVPLASVMAVNQVESRGEGFASNGRPVILFER
HVMHARLQAN---GL----SEAEADALAAKHPALVNRKSGGYIGGTAEHQRLTQAQQIHA
AAALESASWGLFQIMGYH-WQRLGYHDAQHFADTMAL-SEAAQLDAFVSFIETDPALHKA
LKGKKWAEFARRYNGPNYARNFYDVKLARAYAQFAAEHAQEQ--AA---
>DAH99754.1 MAG TPA: lysozyme family protein [Caudoviricetes sp.]
MN-------------------QPKILLIGAHGLAVRDLQKALAA-AGFTVDL-------D
GDFDEGTEHAVEAFQRSVGLVADGIAGPKTFAALL-------------------------
--------GKRDPLHLGYADLELAAKTLAVPVAAVQAVNEVESKGEGFLDNGRVVILFER
HVFYQRLVKAH--------GQAEADRLAALNPNLINPKSGGYAGGAAEWQRLTSARQIDE
ACALESCSWGLFQVMGYH-WQSLGYASVQDFVTRMQT-SEAEQLEAFVRFVKAEPALLKA
LKAGKWADFARGYNGPAYARNLYDVKLERAFARYSTAAPAKD--AA---
>YP_009816613.1 endolysin [Pseudomonas phage Dobby]
-----------------------MTLRYGDRSQEVRQLQRRLNTWAGANLYE-------D
GHFGAATEDAVRAFQRSHGLVADGIAGPKTLSALG-------------------------
--------GADCSHLLQNADLVAAGARLGLPLATIYAVNQVESNGQGFLGNGKPAILFER
HIMYRRLAAH---------DQVTADQLAAQFPALVNPRPGGYAGGTAEHQRLANARQIDD
TAALESASWGAFQIMGFH-WQRLGYISVQAFAEAMGR-SESAQFEAFVRFIDTDPALHKA
LKARKWADFARLYNGPDYKRNLYDTKLARAYEQHANCTEASA-------
>WWQ72093.1 endolysin [Pseudomonas phage Sirocco]
-----------------------MTLRYGDRSQEVRQLQRRLNTWAGANLYE-------D
GHFGAATEDAVRAFQRSHGLVADGIAGPKTLSALG-------------------------
--------GADCSHLLQNADLVAAGARLGLPLATIYAVNQVESNGQGFLDNGKPAILFER
HIMYRRLAAH---------DQVTADQLAAQFPALVNPRPGGYAGGTAEHQRLANARQIDD
TAALESASWGAFQIMGFH-WQRLGYVSVQAFAESMGR-SESAQFEAFVRFIDTDPALHKA
LKARKWADFARLYNGPDYKRNLYDVKLEHAYKQHTEAHKETT-------
>YP_010664030.1 endolysin [Burkholderia phage FLC10]
-----------------------MVLRKGDIGDDVLLLQKRLTR-AGFPVPE-------T
HVFDHETESAVMALQKARGLVIDGIAGPKTLIALP-------------------------
--------GVALPRHLSDDDLVKAAGTLDVSAAAIRAVNEVESRGEGFLVDGRPAILFER
HVFYKRLKAK----------GLDVDALAAKYPNIVSPDAGGYMGGAAEYTRLATAEHIDA
DTAHESASWGAFQVMGYH-WQRLEYSSVADFVARMQR-SEADHLDAFVRFIAADTALLSA
LKGRKWAAFAKGYNGPNYARNLYDTKLARAYDRYIELEATPAKVAA---
>YP_010109782.1 endolysin [Burkholderia phage Mana]
---------------------MYKTLRLGDRGADVGYLQRQLVA-AGARLDT-------D
AIYGSATRSAVMALQASHGLVADGIAGPKTWSTLA-------------------------
-------AGRRDPRHLTDADLQRAADRLQVDLAAVRAVNEVESRGAGFLPDGRPVILYER
HIMYRQLAAA----------GMDADALAVKYPALVNPKRGGYAGDAAEYARLASASQISA
ACALEAASWGAFQIMGFH-WRALGYPDVFAFVDAMKV-SEAEQLEAFVRFVLADKTLLAA
LRGRKWARFAELYNGKAYAENLYDVKLERAFDRYSRAAA----------
>YP_004306871.1 endolysin [Burkholderia phage KS14]
---------------------MTMILRKGDIGDEVLLLQKRLTR-AGFPVAE-------T
HVFDHDTESAVMTLQKARGLVIDGIAGPKTMIALP-------------------------
--------GVALPRHLTDDDLVKAADTLGVSVASIRAVNEVESRGEGFIVDGRPAILFER
HVFYKRLKAK----------GLDADALAAKYPNIVSSTAGGYAGKAAEYVRLATAERIDT
DASHESASWGAFQIMGYH-WQALDYSSIADFVACMQR-SEADHLDAFVRFIAADTALLSA
LKGRKWAAFAKGYNGPDYARNLYDAKLAQAYTKYAEREKAAA-------
>YP_009609055.1 endolysin [Pseudomonas phage Noxifer]
MTNEALGVEH----RATFL--KDQILKRGDSGPAVIDLQKHLMN-AGYTLGI------PD
GDFGGKTYDAVIAFQKASGLVVDGKVGPKTMGLLC-------------------------
-------DAEKSHKYLCQADIVAAAKSLGVPTAALMAVNDVESKGTGFLANGRIAILYER
HIMYRELKDY----------GVDPDKAMRENPGLVNKVRGGYLGGEKEWVRLENAMTINK
DAALESASWGAYQIMGFH-WLLLGFKSVQEYVQFTSV-SEANQLECFVRFVKSQTGMWKA
LKALNWAEFARLYNGSAYKENQYDTKLAAAYKQYSSYI-----------
>YP_010091023.1 endolysin [Burkholderia phage FLC5]
-----------------------MVLRKGDIGDEVLLLQKRLTR-AGFPVAE-------T
HVFDHETESAVMALQKARGLVIDGIAGPKTMIALP-------------------------
--------GVALPRHLADDDLVKAADTLGVSVAAIRAVNEVESRGEGFLTDGRPVILFER
HVFYKRLAAQ----------GLNADALAAKYPNIVSSDAGGYAGKAAEYVRLATAERIDA
GTAHESASWGAFQIMGYH-WKALEYSSIADFVARMQR-SEGDHLDAFVRFIAADTALLSA
LKGRKWAAFAKGYNGPNYARNLYDAKLAQAYAKYAERDKAAA-------
>DAH55440.1 MAG TPA: lysozyme family protein [Caudoviricetes sp.]
---------------------MTEALKHGDKGIAVRRLQQQLNA-HGSKLVT-------D
GDYGDETEKAVRAYQAKIGLVVDGKAGEKTLAALG-------------------------
--------GTDCSKLLRNATLAAAAKRLGVELAAIYAVNEVESVGSGFLATGKPKILFER
HVMHRRLALPRAEGDDQAALRRHADELAAQYPALVNTKPGGYIGGAGEHQRLAQARMIDT
LCANESASWGAFQIMGYH-AERLGYASVDEFVRLMSQ-DENQQFEAFVRFIEADPALLKA
LKGKKWPAFAKAYNGPAYARNLYDVKLERAYEQHANCGCGQE--VA---
>YP_010664463.1 endolysin [Aeromonas phage vB_AsaM_LPM4]
-----------------------MSLKKGDTGTAVADLQRRLTA-IGYPVAV-------D
GWFGDATEQALLDFQRDYMITAIGQAGPRTMAALL-------------------------
--------GSERGNQLTVNHMQAGADLLAVPLATMATVAQVESIGEGFTQAQRPVVLFER
HVFYQQLTKHL--------GKAAADQLAANYPNLVNPKRGGYAGGSAEWERLQLAISLHR
AAAIESASWGMFQVMGYH-WQPLGFASANDWQAAMQR-SEVEHLTALCRFIQQDPAMHKA
LQGRKWADFARRYNGPAYKDNDYDTKLAKAYEHFAKVYPVKE--VADAH
>DAU39986.1 MAG TPA: lysozyme family protein [Caudoviricetes sp.]
---------------------M-TTLRHGDRSQAVLILQKNLNR-HGANLVP-------D
GDYGDTTEAAVRAYQVKVGLVADGIAGTKTQTSLA-------------------------
--------GGDCAALLRNHDLVTAAERLGVPLAAIYAVNEVESKGKGFLDNGKPVILFER
HIMYRQLATARNAGDDTAELKRHADQLATANPALVNPKPGGYIGGTAEHQRLAMARLIDD
TAALESASWGAFQIMGFH-WERLGYASVQAFVAAMSA-GESQQFDAFTRFIETDPALHKA
LKARKWAEFAKLYNGPDYLRNLYDTKLQRAYERHAGCDCGQG--VAA--
>YP_009067092.1 endolysin [Ralstonia phage RSY1]
---------------------M-TILKPGSTGAEVRELQRLLAG-RGFSAAD-------T
GEYDAATAAAVRAAQACFDLVVDGIAGPKTVQALR-------------------------
-------VGARQPGHLTAADLQRAAGTLGMPLAAVRAVNEVESRGSGFLPDGRPVILFER
HVMYRQLREA----------DQDADALAARYPNIVNPSRGGYVGKAGEHMRLAHAIAIDR
DCALASASWGLFQVMGYH-WERLGYPSVQAFADAMQS-GEGAQLDAFVRFVTSDPALHKA
LTGGKWSAFAALYNGPAYKDNLYDVKLARAFARYQAEEREAA-------
>YP_004306400.1 endolysin [Burkholderia phage KS5]
---------------------MYKTLHLGDRGADVAYLQRQLVA-AGARIDA-------D
AIYGSATRGAVVAFQASHGLVADGIAGPKTWAALA-------------------------
-------AGRRDPRHLTDADLQCAADRLQADLAAVRAVNEVESRGAGFLPDGRPVILFER
HVMYRQLAAA----------GLDADALAAKYPGVVNPKRGGYAGGAAEYARLASASQISA
ACALEAASWGAFQIMGFH-WNALGYPDVFAFVDAMKI-SEAEQLEAFVRFILGDKALLAA
LRGRKWAKFAELYNGEAYAENLYDVKLERAFDRYSRVAA----------
>YP_009785106.1 endolysin [Burkholderia phage AP3]
---------------------MYKTLRLGDRGADVSYLQRQLIA-AGARLDI-------D
AIYGSATRDAVMAFQATHGLVADGIAGPKTWSTLS-------------------------
-------AGRRDPRHLTDADLQRAADRLQVDLAAVRAVNEVESKGAGFLPDGRPVILYER
HIMYRQLAAA----------GLDADALAAKYPALVNSKRGGYAGDAAEYARLASASQISG
ACALEATSWGAFQIMGFH-WKALGYPDVFAFVDAMKV-SEAEQLEAFVRFVLADKVMLAA
LRSKKWAKFAELYNGKAYAENLYDVKLERAFDRYSRAAA----------
>USM11618.1 endolysin [Burkholderia phage Carl1]
---------------------MYKTLRLGDRGADVAYLQRQLVA-AGARIDA-------D
AIYGSATRGAVVAFQASHGLVADGIAGPKTWATLV-------------------------
-------AGRRDPRHLTDADLQRAADRLKVDLAAVRAVNEVESRGAGFLPDGRPVILFER
HIMYRQLAAA----------GLDADALAAKYPGVVNPKPGGYAGGTAEYARLATASQISA
ACALEAASWGGFQIMGFH-WNLLGYPDVFSFVEAMKV-SEAEHLEAFVRFILADKALLAA
LRGLKWAKFAELYNGRDYADHLYDVKLERAFARYSRVAA----------
>YP_010348186.1 endolysin [Pseudomonas phage Phabio]
---------------------MSTLLLKGSKGPEVLALQNKLVK-LGYDLKP-------D
GDFGKITYDAIVDFQTKAGIGIDGKVGNGTMGAIDA------------------KLNTQS
G------PVVDTQSKLTEADYVWAAQQLNVEVAAIKAVSEVESPKGAFLADGRPPILYER
HIMRRRLLLR----------NIDPVPFIAKYPDLVNTATGGYLGGTKEYERLDRAITIDR
DSALESCSWGAYQILGQH-WKAIGYNNVSEFVTAMST-SARGQLEVFVRFIKIDPGLNKA
LRNKDWTDFAARYNGPNYAINKYDAKLNTAYLKYS--------------
>YP_009880099.1 endolysin [Ralstonia phage RsoM1USA]
---------------------M-TILRPGDIGAEVRELQRLLAA-HGFTAPD-------T
GAYDALTAAAVRAAQARFGLVVDGIAGPKTVQALR-------------------------
-------TGTRQTGHLTAADLRRAADALGVSVAAVRTVNEVESRGSGFLPDGRPVILFER
HVMYRQLKAA----------DKNADALAAQYPDIVNPQRGGYVGKAGEHTRLAQAIAIDR
SCALASASWGLFQIMGYQ-SERIGYPSVDAFVQAMQS-DEGAQLDAFVRFVSADPALHKA
LAGGKWSTFAALFNGPAYKDNLYDVKLARTFARYQAEEKEAA-------
>DAS03893.1 MAG TPA: lysozyme family protein [Caudoviricetes sp.]
---------------------MTPLLKHGDKGESVAVLQRALIA-AGHPIAA-------D
GDFGDKTEAALLAYQQQRGLVADGIYGPATAAAIA-------------------------
--------HVSTKGYLKEADIRYAAELLQVEPAAVKAVVQVESAGTGYLKDGRVKILFER
HIFYKELVKAK--------GKAFAESMAAEAPHVCHPQPGGYRGGAAEYPRLARAMGIDK
TTGMAAASWGLFQIMGFN-HAAAGFDSVDEFVDAMKE-SEGQQLRAFANFIRANKAMHTA
LQKKDWEKFASLYNGPAYKRHNYDSKLANAYARYAAQAEPAVEK-----
>DAF07825.1 MAG TPA: lysozyme family protein [Caudoviricetes sp.]
MF--------------IFD--TKRPLRMGDKSEATYQLQLLLLK-HGFTSASSTEESFAD
GDFGTKTENAVKRLQTKSGLNPDGVVGPKTFDALLKLEGGDKLQVEEVEIKKVAIKDMAT
GETVDLKQNVVNKIGLSLSAIKEAAKLLDVDVASIQAVAEVESRGNGFTDTGFVKILFER
HKFYKFYKEKY--------GKTAADSLSAKYPDICNTKKGGYLGGRKEHYRLDAAIKIDR
TIAMLSASWGRFQIMGFN-YKACGFTDVESFVKAMWV-NEDEHLKAFVNFVNSDANLRRT
LKAKQWSQFAALYNGTEFKMNQYDTRLIQAYTKYAKLVK----------
