# Supplementary material for: Investigation of Recombinantly Produced Endolysins Reveals a Modular Enzyme Shared by Several Enterobacteria Phages to Exhibit Broad‐Range Lytic Activity Against Different Orders of Gammaproteobacteria
Source: Microbiologyopen. 2026 Apr 16;15(2):e70293. doi: 10.1002/mbo3.70293 (PMC13084259; doi:10.1002/mbo3.70293)
Supplement: Supplementary file 6 — Supporting File 6 [file MBO3-15-e70293-s001.treefile]

(AXF39283.1:0.0046205044,7RUM_A:0.0029465542,((QPX74828.1:0.0092282624,UHS64927.1:0.0835187787)78:0.0373650181,(YP_009796257.1:0.0938628468,(WPJ72171.1:0.2128953947,(((XCN27991.1:0.0527232610,YP_009841998.1:0.1564816729)100:0.2261742059,(((((((((UNY41669.1:0.1743956632,YP_010664114.1:0.1729661680)99:0.1343307057,(YP_010664030.1:0.0741924117,(YP_004306871.1:0.0510813027,YP_010091023.1:0.0372891763)93:0.0320840131)100:0.3017041231)96:0.1290334464,(((YP_010109782.1:0.0246696359,YP_009785106.1:0.0547764524)99:0.0557186227,YP_004306400.1:0.0312182122)45:0.0216485415,USM11618.1:0.0451764235)100:0.3240918838)72:0.0954021753,DAH99754.1:0.3474922306)35:0.0583119810,(YP_009067092.1:0.0736714972,YP_009880099.1:0.1296118655)100:0.3649542979)74:0.0885649277,(ASN71741.1:0.3017423657,YP_010664463.1:0.7009886332)67:0.0756034488)81:0.0738614629,((YP_009816613.1:0.0073370176,WWQ72093.1:0.0502471866)100:0.1683319893,(DAH55440.1:0.3147175726,DAU39986.1:0.1602659756)96:0.1324906098)100:0.2173392309)95:0.1333721503,(YP_009609055.1:0.5430839954,YP_010348186.1:0.6059105935)96:0.1942344031)93:0.1166077711,(DAS03893.1:0.6168274094,DAF07825.1:0.7989750776)94:0.1862894058)100:0.3267143452)82:0.0587605362,YP_009147574.1:0.3990954428)90:0.0684553194)100:0.0908231765)86:0.0518641344)99:0.0307809755);
