# Supplementary material for: Investigation of Recombinantly Produced Endolysins Reveals a Modular Enzyme Shared by Several Enterobacteria Phages to Exhibit Broad‐Range Lytic Activity Against Different Orders of Gammaproteobacteria
Source: Microbiologyopen. 2026 Apr 16;15(2):e70293. doi: 10.1002/mbo3.70293 (PMC13084259; doi:10.1002/mbo3.70293)
Supplement: Supplementary file 7 — Supporting File 7 [file MBO3-15-e70293-s004.xlsx]

## Sheet: SupplementaryTable1
Endolysin name	Query sequence name	Domain name	Domain accession	Domain description	Domain interval in nucleotide sequence	Alignment e-value (nucleotide query)	Domain interval in amino acid sequence	Codon-optimized nucleotide sequence query	Corresponding amino acid sequence
El1	Codon-optimized W8JPH7 from Escherichia phage Sa157lw	Muramidase	pfam11860	N-acetylmuramidase	298-819	1.69e-71	100-273	ATGGGTTCACATCACCATCACCATCACGGATCCGCTATATTAAAACTAGGTAATAGGGGATCTGAAGTTAAGGCGCTGCAGCAAAGCTTGAATAAGATCGGCTTCAGCTTGACCGCAGACGGCATCTTCGGTAAAGCTACCGAAAATGCAGTGAAGAGCGTTCAGGCTGGTGCTGGCTTGGTGATTGACGGCATTGCAGGCCCAAAAACCTTTTATGCGATCCGCAACGCTGGCGACGCCCACCAAGAGCACCTGACTGAGGCCGACCTGGTGGATGCTGCGCGCGAACTGGGTGTTGAGTTAGCGTCCATGAAAGCGGTGAATCAAGTAGAATCTCGTGGCACCGGTTTCACCAAGACCGGCAAAATCAAGACGCTGTTCGAGCGCCATATTATGTAT…	MGSHHHHHHGSAILKLGNRGSEVKALQQSLNKIGFSLTADGIFGKATENAVKSVQAGAGLVIDGIAGPKTFYAIRNAGDAHQEHLTEADLVDAARELGVELASMKAVNQVESRGTGFTKTGKIKTLFERHIMYKKVAAKFGQARANALYQLYPTLVNPNSGGYIGGDAELERLQGAIALDEDCAYESASYGLFQIMGFNCQICGYPNAKEMFTDFLTGERAHLLAFVKFIKADANMWKALKNKNWAEFARRYNGPAYAKNQYDTKLAAAYKSFC-
El1	Codon-optimized W8JPH7 from Escherichia phage Sa157lw	PGRP	COG3409	Peptidoglycan-binding (PGRP) domain of peptidoglycan hydrolases [Cell wall/membrane/envelope biogenesis]	28-225	1.39e-21	10-75
El1	Codon-optimized W8JPH7 from Escherichia phage Sa157lw	PG_binding_1	pfam01471	Putative peptidoglycan binding domain	55-222	4.16e-13	19-74
El1	Codon-optimized W8JPH7 from Escherichia phage Sa157lw	YcbB	COG2989	Murein L,D-transpeptidase YcbB/YkuD [Cell wall/membrane/envelope biogenesis]	40-222	3.66e-06	14-74
El2	Codon-optimized G0XNW2 from Escherichia phage vB_EcoP_G7C	ZliS	COG3926	Lysozyme family protein [General function prediction only]	82-627	3.74e-45	28-209	ATGGGTTCACATCACCATCACCATCACGGATCCAAAGCTAAACAAAAACTAGCGGCAAAGGGCGGCGCTGTTGGTGGTGTCATCGCCGCGATTCTGGGTGCCGTTTTTTACATGGAAGGCGGCTATGTTAACAACCCGCGTGATCCGGGTGGTGAGACGAACCACGGTATTACCCATAGCGTGGCAAAAAGCCACCAAGAGGTTCTGGCAACCGAGTACGGCTGGGATGGTTCCATGAAAGGTCTGAGCAAAGAAATGGCAGCTGAAATCTATATCGATGACTACGTGATCAAGCCGAATTTCGTGGCGTTTGCAGATATTTCCCCGGCGGTTACGTACAAGTTGGTTGACGCAGGGGTGAACACCGGTGTGACTCGCCCAGCCAAGTGGCTGCAACAA…	MGSHHHHHHGSKAKQKLAAKGGAVGGVIAAILGAVFYMEGGYVNNPRDPGGETNHGITHSVAKSHQEVLATEYGWDGSMKGLSKEMAAEIYIDDYVIKPNFVAFADISPAVTYKLVDAGVNTGVTRPAKWLQQSLNEMSRNGKDYPKVQVDGKVGAGTVNAYKALQKKRGKVAACQVMIKLLDAKQLNHYTSLNMPDFTYGWVANRIGNVPLEACNEDANL-
El2	Codon-optimized G0XNW2 from Escherichia phage vB_EcoP_G7C	N-acetylmuramidase_GH108	cd13926	N-acetylmuramidase domain of the glycosyl hydrolase 108 family	82-369	2.29e-25	28-123
El2	Codon-optimized G0XNW2 from Escherichia phage vB_EcoP_G7C	Glyco_hydro_108	pfam05838	Glycosyl hydrolase 108	94-369	5.23e-24	32-123
El2	Codon-optimized G0XNW2 from Escherichia phage vB_EcoP_G7C	PG_binding_3	pfam09374	Predicted Peptidoglycan domain	376-621	0.000105	126-207
El3	Codon-optimized A0MZE3 from Escherichia phage N4	ZliS	COG3926	Lysozyme family protein [General function prediction only]	97-618	3.94e-47	33-206	ATGGGTTCACATCACCATCACCATCACGGATCCGCTATATCAAAAAAGAAAGTAGGGGGAGTGGGCGGTGTTATTGCTGCGATCATCGCTGCGGTATTTGCGGTGGAGGGTGGCTATGTCAACGACCCAAAGGACCCGGGTGGCGAAACCAACCACGGCGTCACCATTCAGGTTGCGCAGAAGCATAAACAAGAGCTGGAATCTATGTATAACTGGGATGGCTCCATGAAAAACCTGACCCAGGAGATGGCAAGCAGCATTTATTACAACGACTACATCCTCAAGCCGGGTTTTGTTAAATTCGCCGATGTTAGCCCGGCAGTTACCGAAAAATTGGTTGACGCGGGTGTTAATACCGGTCCGGCGCGTCCGAGCCGTTGGCTGCAAGAGTCCTTAAAC…	MGSHHHHHHGSAISKKKVGGVGGVIAAIIAAVFAVEGGYVNDPKDPGGETNHGVTIQVAQKHKQELESMYNWDGSMKNLTQEMASSIYYNDYILKPGFVKFADVSPAVTEKLVDAGVNTGPARPSRWLQESLNAFSRNGKDYPKIQVDGKVGSGTLSAYKSLQNKRGKVEACKLILKSLDGKQLNYYLSLNMPEYTTGWIANRIGNVPLERCNEDIVN-
El3	Codon-optimized A0MZE3 from Escherichia phage N4	Glyco_hydro_108	pfam05838	Glycosyl hydrolase 108	97-360	1.62e-28	33-120
El3	Codon-optimized A0MZE3 from Escherichia phage N4	N-acetylmuramidase_GH108	cd13926	N-acetylmuramidase domain of the glycosyl hydrolase 108 family	97-360	3.25e-28	33-120
El3	Codon-optimized A0MZE3 from Escherichia phage N4	holin_dep_muram	NF040573	holin-associated N-acetylmuramidase	100-474	9.22e-15	34-158
El3	Codon-optimized A0MZE3 from Escherichia phage N4	PG_binding_3	pfam09374	Predicted Peptidoglycan domain	367-612	5.13e-07	123-204
El4	Codon-optimized A0A0U2I1S0 from Escherichia phage Rac-SA53	ZliS	COG3926	Lysozyme family protein [General function prediction only]	43-570	5.41e-69	15-190	ATGGGTTCACATCACCATCACCATCACGGATCCAAATCAAGGGACGAGATATTTGATGAAGTACTGGGTAAAGAAGGTGGCTACGTGAATCATCCGGACGACAAAGGTGGTCCGACGAAGTGGGGTATTACCGAAAAGGTCGCCCGTGCGCACGGCTACCGCGGCGATATGCGTGACCTGTCTCGTGGCCAGGCTTTGGAGATCCTGGAGGCGGATTATTGGTATGGCCCAAGATTCGATCAGGTTGCGAACCTGAGCCCGGACATCGCCGCAGAACTGTGTGATACCGGTGTTAATATGGGTCCGAGCGTTGGTACTAAGATGCTGCAACGTTGGCTCAACGTGTTCAACCAAAAGGGCATGTTATACCCGGATATCGTGGCGGACGGCTGCATCGGT…	MGSHHHHHHGSKSRDEIFDEVLGKEGGYVNHPDDKGGPTKWGITEKVARAHGYRGDMRDLSRGQALEILEADYWYGPRFDQVANLSPDIAAELCDTGVNMGPSVGTKMLQRWLNVFNQKGMLYPDIVADGCIGPRTINALRAYLSKRGRDGELVMLIALNCTQGELYLELAEKREANQSFVYGWLKQRVIV-
El4	Codon-optimized A0A0U2I1S0 from Escherichia phage Rac-SA53	N-acetylmuramidase_GH108	cd13926	N-acetylmuramidase domain of the glycosyl hydrolase 108 family	43-303	4.1e-40	15-101
El4	Codon-optimized A0A0U2I1S0 from Escherichia phage Rac-SA53	Glyco_hydro_108	pfam05838	Glycosyl hydrolase 108	52-303	3.67e-37	18-101
El4	Codon-optimized A0A0U2I1S0 from Escherichia phage Rac-SA53	PG_binding_3	pfam09374	Predicted Peptidoglycan domain	310-567	4.61e-22	104-189
El5	Codon-optimized A0A142IIL8 from Enterobacteria phage SEGD1	ZliS	COG3926	Lysozyme family protein [General function prediction only]	82-576	1.71e-43	28-192	ATGGGTTCACATCACCATCACCATCACGGATCCGTAGATAGGTGGTCAAAAGAAGGAATAATCCGCGCAAAGGTGAACATTGAAGCAGGCTACGTGAACAACCCGAAAGACCTGGGTAAGGCGACCAATCGCGGCGTTACCGAGCTGACCGCGCGTGAGTACGGCTACAAAGGTGATATGCGCGATCTGAGCCTTGAGACTGCGTTGGACATCTACAATAAACTGTGGTGGCAGCGTATGCGTTTGGACCAAATTATGAAAATGAATGTTCTGCTGGCAGATCGTATGTTTGATTTTGGTATCAACGCGGGTCGTGGTAACTGCATTAAGTCCCTGCAACGTATTCTGAACGTCTTGAACCGCCAGGGTAAGTTGTACGACGACATCGATGCGGACGGC…	MGSHHHHHHGSVDRWSKEGIIRAKVNIEAGYVNNPKDLGKATNRGVTELTAREYGYKGDMRDLSLETALDIYNKLWWQRMRLDQIMKMNVLLADRMFDFGINAGRGNCIKSLQRILNVLNRQGKLYDDIDADGGIGPRTLTALDGFIKARGEEGLNRLMFALTCHQVAYYTEISEEREDNEEFTYGWYGRVYQEMPDYVAKLGMCK-
El5	Codon-optimized A0A142IIL8 from Enterobacteria phage SEGD1	N-acetylmuramidase_GH108	cd13926	N-acetylmuramidase domain of the glycosyl hydrolase 108 family	82-312	7.78e-23	28-104
El5	Codon-optimized A0A142IIL8 from Enterobacteria phage SEGD1	Glyco_hydro_108	pfam05838	Glycosyl hydrolase 108	82-312	2.78e-22	28-104
El5	Codon-optimized A0A142IIL8 from Enterobacteria phage SEGD1	PG_binding_3	pfam09374	Predicted Peptidoglycan domain	319-570	2.45e-13	107-190
